# Supplementary material for: Physalin A, 13,14-Seco-16, 24-Cyclo-Steroid, Inhibits Stemness of Breast Cancer Cells by Regulation of Hedgehog Signaling Pathway and Yes-Associated Protein 1 (YAP1)
Source: Int J Mol Sci. 2021 Aug 13;22(16):8718. doi: 10.3390/ijms22168718 (PMC8395918; doi:10.3390/ijms22168718)
Supplement: Supplementary file 1 [file ijms-22-08718-s001.zip]

Archive with 1 entries (1 files):
- ijms-1281677-supplementary.pdf
